# Supplementary material for: Neurotrophins, cytokines, oxidative stress mediators and mood state in bipolar disorder: systematic review and meta-analyses
Source: Br J Psychiatry. 2018 Sep;213(3):514–25. doi: 10.1192/bjp.2018.144 (PMC6429261; doi:10.1192/bjp.2018.144)
Supplement: Supplementary file 1 [file S0007125018001447sup001.zip]

Archive with 27 entries (26 files):
- S0007125018001447sup001/Supplementary data Figure 1 - Differential biomarker levels in depression, euthymia and mania.pdf
- S0007125018001447sup001/Supplementary data Figure 10 - Forest plot - TBARS.pdf
- S0007125018001447sup001/Supplementary data Figure 11 - Forest plot - BDNF medication free.pdf
- S0007125018001447sup001/Supplementary data Figure 12 - Forest plot - IL-4 medication free.pdf
- S0007125018001447sup001/Supplementary data Figure 13 - Forest plot - TNF-+▌ medication free.pdf
- S0007125018001447sup001/Supplementary data Figure 14 - Forest plot - IFN-+▌ medication free.pdf
- S0007125018001447sup001/Supplementary data Figure 15 - Forest plot - IL1-+▌.pdf
- S0007125018001447sup001/Supplementary data Figure 16 - Forest plot - IL-8.pdf
- S0007125018001447sup001/Supplementary data Figure 17 - Forest plot - IL-17.pdf
- S0007125018001447sup001/Supplementary data Figure 18 - Forest plot - IL-18.pdf
- S0007125018001447sup001/Supplementary data Figure 19 - Forest plot - MCP-1.pdf
- S0007125018001447sup001/Supplementary data Figure 2 - Forest plot - IL1-RA.pdf
- S0007125018001447sup001/Supplementary data Figure 20 - Forest plot - sTNFR2.pdf
- S0007125018001447sup001/Supplementary data Figure 21 - Forest plot - TGF-+▌1.pdf
- S0007125018001447sup001/Supplementary data Figure 22 - Forest plot - Glutathione.pdf
- S0007125018001447sup001/Supplementary data Figure 23 - Forest plot - PCC.pdf
- S0007125018001447sup001/Supplementary data Figure 24 - Forest plot - SOD.pdf
- S0007125018001447sup001/Supplementary data Figure 3 - Forest plot - sIL-2R.pdf
- S0007125018001447sup001/Supplementary data Figure 4 - Forest plot - sIL-6R.pdf
- S0007125018001447sup001/Supplementary data Figure 5 - Forest plot - IL-2.pdf
- S0007125018001447sup001/Supplementary data Figure 6 - Forest plot - IL-4.pdf
- S0007125018001447sup001/Supplementary data Figure 7 - Forest plot - IL-10.pdf
- S0007125018001447sup001/Supplementary data Figure 8 - Forest plot - IFN-+▌.pdf
- S0007125018001447sup001/Supplementary data Figure 9 - Forest plot - NT-3.pdf
- S0007125018001447sup001/Supplementary data Table 1 - Characteristics of Included Studies table.docx
- S0007125018001447sup001/Supplementary data Table 2 - Newcastle Ottawa Scales for included studies.docx
- S0007125018001447sup001/
